# Supplementary material for: Better palliative care for residents of inpatient nursing homes through qualification of nursing staff – a cluster randomised study
Source: BMC Palliat Care. 2026 Jul 11;25:209. doi: 10.1186/s12904-026-02224-8 (PMC13379974; doi:10.1186/s12904-026-02224-8)
Supplement: Supplementary file 2 — Supplementary Material 2. [file 12904_2026_2224_MOESM2_ESM.xlsx]

## Sheet: DD Pflege
form_short	form_long	short_name	var_long	data_type	value_code	value_label
stdaten	Allgemeine Informationen	einzug	Wann ist die Bewohnerin/der Bewohner in die Pflegeeinrichtung eingezogen?	date
stdaten	Allgemeine Informationen	zimmer	Zimmerbelegung	bigint	1	Einbettzimmer
stdaten	Allgemeine Informationen	zimmer	Zimmerbelegung	bigint	2	Zweibettzimmer
stdaten	Allgemeine Informationen	verstorben	Wann ist die Bewohnerin/der Bewohner verstorben?	date
stdaten	Allgemeine Informationen	patverfueg	Hatte die Bewohnerin/der Bewohner eine Patientenverfügung?	varchar	1	Ja
stdaten	Allgemeine Informationen	patverfueg	Hatte die Bewohnerin/der Bewohner eine Patientenverfügung?	varchar	2	Nein
stdaten	Allgemeine Informationen	datpatverfu	Wann wurde die Patientenverfügung erstellt?	date
stdaten	Allgemeine Informationen	vorsorge	Hatte die Bewohnerin/der Bewohner eine Vorsorgevollmacht?	bigint	1	Ja
stdaten	Allgemeine Informationen	vorsorge	Hatte die Bewohnerin/der Bewohner eine Vorsorgevollmacht?	bigint	2	Nein
stdaten	Allgemeine Informationen	datvorsorg	Wann wurde die Vorsorgevollmacht erstellt?	date
stdaten	Allgemeine Informationen	gesuversorgplan	Wurde eine gesundheitliche Versorgungsplanung für die letzte Lebensphase mit der Bewohner/dem Bewohner durchgeführt?	bigint	1	Ja
stdaten	Allgemeine Informationen	gesuversorgplan	Wurde eine gesundheitliche Versorgungsplanung für die letzte Lebensphase mit der Bewohner/dem Bewohner durchgeführt?	bigint	2	Nein
stdaten	Allgemeine Informationen	datversorgplan	Datum der gesundheitlichen Versorgungsplanung	date
stdaten	Allgemeine Informationen	pfleggrad	Welchen Pflegegrad hatte die Bewohnerin/der Bewohner?	bigint	1	Pflegegrad 1
stdaten	Allgemeine Informationen	pfleggrad	Welchen Pflegegrad hatte die Bewohnerin/der Bewohner?	bigint	2	Pflegegrad 2
stdaten	Allgemeine Informationen	pfleggrad	Welchen Pflegegrad hatte die Bewohnerin/der Bewohner?	bigint	3	Pflegegrad 3
stdaten	Allgemeine Informationen	pfleggrad	Welchen Pflegegrad hatte die Bewohnerin/der Bewohner?	bigint	4	Pflegegrad 4
stdaten	Allgemeine Informationen	pfleggrad	Welchen Pflegegrad hatte die Bewohnerin/der Bewohner?	bigint	5	Pflegegrad 5
stdaten	Allgemeine Informationen	pfleggrad	Welchen Pflegegrad hatte die Bewohnerin/der Bewohner?	bigint	0	kein Pflegegrad
stdaten	Allgemeine Informationen	datumpflgrad	Datum des Pflegegrades	date
stdaten	Allgemeine Informationen	betreuahd	Wurde die Bewohnerin/der Bewohner vom ambulanten Hospizdienst betreut?	varchar	1	Ja
stdaten	Allgemeine Informationen	betreuahd	Wurde die Bewohnerin/der Bewohner vom ambulanten Hospizdienst betreut?	varchar	2	Nein
stdaten	Allgemeine Informationen	datumahd	Datum Beginn Betreuung ambulanter Hospizdienst	date
stdaten	Allgemeine Informationen	grundahd	Welcher Grund wurde für das Hinzuziehen des ambulanten Hospizdienstes dokumentiert?	text(400)
stdaten	Allgemeine Informationen	kontaktwerahd	Wer hat den Kontakt zum ambulanten Hospizdienst hergestellt?	bigint	1	Bewohner/in
stdaten	Allgemeine Informationen	kontaktwerahd	Wer hat den Kontakt zum ambulanten Hospizdienst hergestellt?	bigint	2	Angehörige
stdaten	Allgemeine Informationen	kontaktwerahd	Wer hat den Kontakt zum ambulanten Hospizdienst hergestellt?	bigint	,	Pflegende
stdaten	Allgemeine Informationen	kontaktwerahd	Wer hat den Kontakt zum ambulanten Hospizdienst hergestellt?	bigint	4	Sozialarbeiter/in
stdaten	Allgemeine Informationen	kontaktwerahd	Wer hat den Kontakt zum ambulanten Hospizdienst hergestellt?	bigint	5	Behandelnder Arzt/Ärztin
stdaten	Allgemeine Informationen	kontaktwerahd	Wer hat den Kontakt zum ambulanten Hospizdienst hergestellt?	bigint	6	Palliative Care Fachkraft der Einrichtung
stdaten	Allgemeine Informationen	kontaktwerahd	Wer hat den Kontakt zum ambulanten Hospizdienst hergestellt?	bigint	7	Wurde nicht dokumentiert
stdaten	Allgemeine Informationen	kontaktwerahd	Wer hat den Kontakt zum ambulanten Hospizdienst hergestellt?	bigint	8	Andere
stdaten	Allgemeine Informationen	anderekontaktahd	Andere Kontakt ambulanter Hospizdienst	text
stdaten	Allgemeine Informationen	sapvbetreuun	Wurde die Bewohnerin/der Bewohner vom SAPV-Team mitbetreut?	bigint	1	Ja
stdaten	Allgemeine Informationen	sapvbetreuun	Wurde die Bewohnerin/der Bewohner vom SAPV-Team mitbetreut?	bigint	2	Nein
stdaten	Allgemeine Informationen	datbegsapv	Datum Beginn SAPV	date
stdaten	Allgemeine Informationen	sapvgrund	Welcher Grund wurde für das Hinzuziehen des SAPV-Teams dokumentiert?	text(400)
stdaten	Allgemeine Informationen	sapvwer	Wer hat die Mitbetreuung durch das SAPV-Team veranlasst/angeregt?	bigint	1	Bewohner/in
stdaten	Allgemeine Informationen	sapvwer	Wer hat die Mitbetreuung durch das SAPV-Team veranlasst/angeregt?	bigint	2	Angehörige
stdaten	Allgemeine Informationen	sapvwer	Wer hat die Mitbetreuung durch das SAPV-Team veranlasst/angeregt?	bigint	3	Pflegende
stdaten	Allgemeine Informationen	sapvwer	Wer hat die Mitbetreuung durch das SAPV-Team veranlasst/angeregt?	bigint	4	Sozialarbeiterin
stdaten	Allgemeine Informationen	sapvwer	Wer hat die Mitbetreuung durch das SAPV-Team veranlasst/angeregt?	bigint	5	Behandelnder Arzt/Ärztin
stdaten	Allgemeine Informationen	sapvwer	Wer hat die Mitbetreuung durch das SAPV-Team veranlasst/angeregt?	bigint	6	Palliative Care Fachkraft der Einrichtung
stdaten	Allgemeine Informationen	sapvwer	Wer hat die Mitbetreuung durch das SAPV-Team veranlasst/angeregt?	bigint	7	Wurde nicht dokumentiert
stdaten	Allgemeine Informationen	sapvwer	Wer hat die Mitbetreuung durch das SAPV-Team veranlasst/angeregt?	bigint	8	Andere
stdaten	Allgemeine Informationen	anderekontasapv	Andere Kontakt SAPV-Team	text(400)
stdaten	Allgemeine Informationen	hospizumz	Wurde dokumentiert, ob die Bewohnerin/der Bewohner in ein Hospiz umziehen soll?	bigint	1	Ja
stdaten	Allgemeine Informationen	hospizumz	Wurde dokumentiert, ob die Bewohnerin/der Bewohner in ein Hospiz umziehen soll?	bigint	2	Nein
stdaten	Allgemeine Informationen	werhospiz	Von wem wurde ein möglicher Umzug in ein Hospiz thematisiert?	bigint	1	Bewohner/in
stdaten	Allgemeine Informationen	werhospiz	Von wem wurde ein möglicher Umzug in ein Hospiz thematisiert?	bigint	2	Angehörige
stdaten	Allgemeine Informationen	werhospiz	Von wem wurde ein möglicher Umzug in ein Hospiz thematisiert?	bigint	3	Pflegende
stdaten	Allgemeine Informationen	werhospiz	Von wem wurde ein möglicher Umzug in ein Hospiz thematisiert?	bigint	4	Sozialarbeiter/in
stdaten	Allgemeine Informationen	werhospiz	Von wem wurde ein möglicher Umzug in ein Hospiz thematisiert?	bigint	5	Behandelnder Arzt/Ärztin
stdaten	Allgemeine Informationen	werhospiz	Von wem wurde ein möglicher Umzug in ein Hospiz thematisiert?	bigint	6	Palliative Care Fachkraft der Einrichtung
stdaten	Allgemeine Informationen	werhospiz	Von wem wurde ein möglicher Umzug in ein Hospiz thematisiert?	bigint	7	In der Dokumentation nicht ersichtlich
stdaten	Allgemeine Informationen	werhospiz	Von wem wurde ein möglicher Umzug in ein Hospiz thematisiert?	bigint	8	Andere
stdaten	Allgemeine Informationen	anderethemhosp	Andere Thematisierung Umzug Hospiz	text(400)
stdaten	Allgemeine Informationen	datumthemhospumz	Datum Thematisierung Hospiz Umzug	date
stdaten	Allgemeine Informationen	dateinzughospz	Datum geplanter Einzug ins Hospiz	date
stdaten	Allgemeine Informationen	pflegdiag1	Pflegediagnose A	text(100)
stdaten	Allgemeine Informationen	datpfldiaa	Datum Pflegediagnose A	date
stdaten	Allgemeine Informationen	pflegediagb	Pflegediagnose B	text(100)
stdaten	Allgemeine Informationen	datpfldiab	Datum Pflegediagnose B	date
stdaten	Allgemeine Informationen	pflegediagc	Pflegediagnose C	text(100)
stdaten	Allgemeine Informationen	datpfldiagc	Datum Pflegediagnose C	date
stdaten	Allgemeine Informationen	diaga	Diagnose A	varchar
stdaten	Allgemeine Informationen	datdiaga	Datum Diagnose A	date
stdaten	Allgemeine Informationen	diagb	Diagnose B	varchar
stdaten	Allgemeine Informationen	datdiagb	Datum Diagnose B	date
stdaten	Allgemeine Informationen	diagc	Diagnose C	varchar
stdaten	Allgemeine Informationen	datdiagc	Datum Diagnose C	date
stdaten	Allgemeine Informationen	diagd	Diagnose D	varchar
stdaten	Allgemeine Informationen	datdiagd	Datum Diagnose D	date
stdaten	Allgemeine Informationen	diage	Diagnose E	varchar
stdaten	Allgemeine Informationen	datdiage	Datum Diagnose E	date
stdaten	Allgemeine Informationen	diagf	Diagnose F	varchar
stdaten	Allgemeine Informationen	datdiagf	Datum Diagnose F	date
stdaten	Allgemeine Informationen	diagsonstige	Weitere	text(250)
stdaten	Allgemeine Informationen	medistaeg	Bitte tragen Sie die täglichen Medikamente der Bewohnerin/des Bewohners ein.	text(500)
stdaten	Allgemeine Informationen	datmedi	Datum der Medikamentenliste	date
stdaten	Allgemeine Informationen	bedarfsmed	Bitte tragen Sie die Bedarfsmedikation der Bewohnerin/des Bewohners ein.	text(500)
pflege	Pflegedokumentation	pflegedate	Dokumentationsdatum	date
pflege	Pflegedokumentation	RueckLageWechsel	Aus der Rückenlage in die Seitenlage	int	1	Ja
pflege	Pflegedokumentation	RueckLageWechsel	Aus der Rückenlage in die Seitenlage	int	null/empty	Nein
pflege	Pflegedokumentation	SeitSitz	Aus der Seitenlage zum Sitzen	int	1	Ja
pflege	Pflegedokumentation	SeitSitz	Aus der Seitenlage zum Sitzen	int	null/empty	Nein
pflege	Pflegedokumentation	SitzSteh	Vom Sitzen zum Stehen	int	1	Ja
pflege	Pflegedokumentation	SitzSteh	Vom Sitzen zum Stehen	int	null/empty	Nein
pflege	Pflegedokumentation	Gehen	Gehen	int	1	Ja
pflege	Pflegedokumentation	Gehen	Gehen	int	null/empty	Nein
pflege	Pflegedokumentation	StehSitz	Aus der Stehposition zum Sitzen	int	1	Ja
pflege	Pflegedokumentation	StehSitz	Aus der Stehposition zum Sitzen	int	null/empty	Nein
pflege	Pflegedokumentation	Mobil_Sonst	Sonstige Veränderung der Mobilität	text(400)
pflege	Pflegedokumentation	Mobi_Pfleg	Dokumentierte pflegerische/medizinische Maßnahmen als Reaktion auf die Veränderung der Mobilität.	text
pflege	Pflegedokumentation	unterstkoerpfl	Unterstützung bei der Körperpflege	varchar	1	Volle Übernahme der Köperpflege durch Pflegende
pflege	Pflegedokumentation	unterstkoerpfl	Unterstützung bei der Körperpflege	varchar	2	Teilweise Übernahme der Körperpflege durch Pflegende
pflege	Pflegedokumentation	unterstkoerpfl	Unterstützung bei der Körperpflege	varchar	3	BewohnerIn lehnt Köperpflege ab
pflege	Pflegedokumentation	unterstkoerpfl	Unterstützung bei der Körperpflege	varchar	4	Nur Mundpflege durchgeführt
pflege	Pflegedokumentation	Pfleg_Koerperpfl	Dokumentierte pflegerische/medizinische Maßnahmen als Reaktion auf die Veränderung des Unterstützungsbedarfes bei der Körperpflege.	text
pflege	Pflegedokumentation	Nahverw	Nahrungsverweigerung	int	1	Ja
pflege	Pflegedokumentation	Nahverw	Nahrungsverweigerung	int	null/empty	Nein
pflege	Pflegedokumentation	Appetitlos	Appetitlosigkeit	int	1	Ja
pflege	Pflegedokumentation	Appetitlos	Appetitlosigkeit	int	null/empty	Nein
pflege	Pflegedokumentation	verminAppe	Verminderter Appetit	int	1	Ja
pflege	Pflegedokumentation	verminAppe	Verminderter Appetit	int	null/empty	Nein
pflege	Pflegedokumentation	GesteiAppe	Gesteigerter Appetit	int	1	Ja
pflege	Pflegedokumentation	GesteiAppe	Gesteigerter Appetit	int	null/empty	Nein
pflege	Pflegedokumentation	Sonst_Nahr	Sonstiges Veränderung der Nahrungsaufnahme	text(400)
pflege	Pflegedokumentation	Massnahme_Nahrung	Dokumentierte pflegerische/medizinische Maßnahmen als Reaktion auf die Veränderung Nahrungsaufnahme.	text
pflege	Pflegedokumentation	verfluessigk	Flüssigkeitsaufnahme	varchar	1	Verweigerung von oraler Flüssigkeitszufuhr
pflege	Pflegedokumentation	verfluessigk	Flüssigkeitsaufnahme	varchar	2	Intravenöse/subkutane Flüssigkeitszufuhr
pflege	Pflegedokumentation	verfluessigk	Flüssigkeitsaufnahme	varchar	3	keine Auffälligkeiten
pflege	Pflegedokumentation	verfluessigk	Flüssigkeitsaufnahme	varchar	4	Gemindertes Trinkverhalten
pflege	Pflegedokumentation	Massnahm_Fluessigkeit	Dokumentierte pflegerische/medizinische Maßnahmen als Reaktion auf die veränderte Flüssikeitsaufnahme.	text
pflege	Pflegedokumentation	DokuUebel	Wurde Übelkeit dokumentiert?	bigint	1	Ja
pflege	Pflegedokumentation	DokuUebel	Wurde Übelkeit dokumentiert?	bigint	2	Nein
pflege	Pflegedokumentation	MassUebel	Dokumentierte pflegerische/medizinische Maßnahmen als Reaktion auf die Übelkeit.	text
pflege	Pflegedokumentation	DokuErbr	Wurde Erbrechen dokumentiert?	bigint	1	Ja
pflege	Pflegedokumentation	DokuErbr	Wurde Erbrechen dokumentiert?	bigint	2	Nein
pflege	Pflegedokumentation	PfleDokuErbre	Dokumentierte pflegerische/medizinische Maßnahmen als Reaktion auf das Ebrechen.	text
pflege	Pflegedokumentation	Atmung_Tachy	Tachypnoe	int	1	Ja
pflege	Pflegedokumentation	Atmung_Tachy	Tachypnoe	int	null/empty	Nein
pflege	Pflegedokumentation	Atmung_Rassel	Rasselnde Atmung	int	1	Ja
pflege	Pflegedokumentation	Atmung_Rassel	Rasselnde Atmung	int	null/empty	Nein
pflege	Pflegedokumentation	Atmung_Brodl	Brodelnde Atmung	int	1	Ja
pflege	Pflegedokumentation	Atmung_Brodl	Brodelnde Atmung	int	null/empty	Nein
pflege	Pflegedokumentation	Atmung_Schna	Schnappatmung	int	1	Ja
pflege	Pflegedokumentation	Atmung_Schna	Schnappatmung	int	null/empty	Nein
pflege	Pflegedokumentation	Atmung_Keuch	Keuchende Atmung	int	1	Ja
pflege	Pflegedokumentation	Atmung_Keuch	Keuchende Atmung	int	null/empty	Nein
pflege	Pflegedokumentation	Atem_Pause	Atempausen zwischen den Atemzügen	int	1	Ja
pflege	Pflegedokumentation	Atem_Pause	Atempausen zwischen den Atemzügen	int	null/empty	Nein
pflege	Pflegedokumentation	AtmungAnderes	Anderes	text
pflege	Pflegedokumentation	DokuPflegAtm	Dokumentierte pflegerische/medizinische Maßnahmen als Reaktion auf Veränderungen der Atmung.	text
pflege	Pflegedokumentation	BeschKommVerae	Bitte beschreiben Sie, wie sich die Kommunikation der Bewohnerin/des Bewohners verändert hat.	text(400)
pflege	Pflegedokumentation	PflegDokuKomm	Dokumentierte pflegerische/medizinische Maßnahmen als Reaktion auf Veränderungen der Kommunikation.	text(400)
pflege	Pflegedokumentation	BewusstTrueb	Zunehmende Bewusstseinseintrübung	int	1	Ja
pflege	Pflegedokumentation	BewusstTrueb	Zunehmende Bewusstseinseintrübung	int	null/empty	Nein
pflege	Pflegedokumentation	Teilnahmslos	Teilnahmslosigkeit	int	1	Ja
pflege	Pflegedokumentation	Teilnahmslos	Teilnahmslosigkeit	int	null/empty	Nein
pflege	Pflegedokumentation	Mimik	Starre Mimik	int	1	Ja
pflege	Pflegedokumentation	Mimik	Starre Mimik	int	null/empty	Nein
pflege	Pflegedokumentation	Aufmerk	Geminderte Aufmerksamkeit	int	1	Ja
pflege	Pflegedokumentation	Aufmerk	Geminderte Aufmerksamkeit	int	null/empty	Nein
pflege	Pflegedokumentation	GemiKonz	Geminderte Konzentration	int	1	Ja
pflege	Pflegedokumentation	GemiKonz	Geminderte Konzentration	int	null/empty	Nein
pflege	Pflegedokumentation	GeminGedaech	Gemindertes Gedächtnis	int	1	Ja
pflege	Pflegedokumentation	GeminGedaech	Gemindertes Gedächtnis	int	null/empty	Nein
pflege	Pflegedokumentation	Somn	Somnolenz	int	1	Ja
pflege	Pflegedokumentation	Somn	Somnolenz	int	null/empty	Nein
pflege	Pflegedokumentation	Verwirr	Verwirrtheit	int	1	Ja
pflege	Pflegedokumentation	Verwirr	Verwirrtheit	int	null/empty	Nein
pflege	Pflegedokumentation	Delir	Delir	int	1	Ja
pflege	Pflegedokumentation	Delir	Delir	int	null/empty	Nein
pflege	Pflegedokumentation	WeitereBew	Weitere	text
pflege	Pflegedokumentation	MassnBewuss	Dokumentierte pflegerische/medizinische Maßnahmen als Reaktion auf Veränderungen des Bewusstseins.	text(400)
pflege	Pflegedokumentation	Euph	Euphorie	int	1	Ja
pflege	Pflegedokumentation	Euph	Euphorie	int	null/empty	Nein
pflege	Pflegedokumentation	Depr	Depressivität	int	1	Ja
pflege	Pflegedokumentation	Depr	Depressivität	int	null/empty	Nein
pflege	Pflegedokumentation	Unruhe	Unruhe	int	1	Ja
pflege	Pflegedokumentation	Unruhe	Unruhe	int	null/empty	Nein
pflege	Pflegedokumentation	Angst	Angst	int	1	Ja
pflege	Pflegedokumentation	Angst	Angst	int	null/empty	Nein
pflege	Pflegedokumentation	Agress	Agressivität	int	1	Ja
pflege	Pflegedokumentation	Agress	Agressivität	int	null/empty	Nein
pflege	Pflegedokumentation	keinAuff	Keine Auffälligkeiten	int	1	Ja
pflege	Pflegedokumentation	keinAuff	Keine Auffälligkeiten	int	null/empty	Nein
pflege	Pflegedokumentation	EmoAnders	Anderes	text
pflege	Pflegedokumentation	MassEmo	Dokumentierte pflegerische/medizinische Maßnahmen als Reaktion auf Veränderungen der Emotionen.	text(800)
pflege	Pflegedokumentation	Rosig_1	Rosige Haut	int	1	Ja
pflege	Pflegedokumentation	Rosig_1	Rosige Haut	int	null/empty	Nein
pflege	Pflegedokumentation	BlGesicht_2	Blasse oder bläuliche Haut im Gesicht, eingefallenes Gesicht	int	1	Ja
pflege	Pflegedokumentation	BlGesicht_2	Blasse oder bläuliche Haut im Gesicht, eingefallenes Gesicht	int	null/empty	Nein
pflege	Pflegedokumentation	Haut_Dreieck	"Todesdreieck" um Mund und Nase	int	1	Ja
pflege	Pflegedokumentation	Haut_Dreieck	"Todesdreieck" um Mund und Nase	int	null/empty	Nein
pflege	Pflegedokumentation	HautSchwe_3	Kalter Schweiß	int	1	Ja
pflege	Pflegedokumentation	HautSchwe_3	Kalter Schweiß	int	null/empty	Nein
pflege	Pflegedokumentation	Verfaerb_4	Dunkle Verfärbung der aufliegenden Seite des Körpers, Knien, Füßen und Händen	int	1	Ja
pflege	Pflegedokumentation	Verfaerb_4	Dunkle Verfärbung der aufliegenden Seite des Körpers, Knien, Füßen und Händen	int	null/empty	Nein
pflege	Pflegedokumentation	Nase_5	Weiße Nasenspitze	int	1	Ja
pflege	Pflegedokumentation	Nase_5	Weiße Nasenspitze	int	null/empty	Nein
pflege	Pflegedokumentation	KalteHaFu_6	Kalte Hände und Füße	int	1	Ja
pflege	Pflegedokumentation	KalteHaFu_6	Kalte Hände und Füße	int	null/empty	Nein
pflege	Pflegedokumentation	TrockMund_1	Trockener, offener Mund	int	1	Ja
pflege	Pflegedokumentation	TrockMund_1	Trockener, offener Mund	int	null/empty	Nein
pflege	Pflegedokumentation	Lippen_2	Rissige Lippen	int	1	Ja
pflege	Pflegedokumentation	Lippen_2	Rissige Lippen	int	null/empty	Nein
pflege	Pflegedokumentation	SchlHautWei	Weiteres	text
pflege	Pflegedokumentation	Haut_Pfleg	Dokumentierte pflegerische/medizinische Maßnahmen als Reaktion auf Veränderungen der Haut.	text(400)
pflege	Pflegedokumentation	SZ_Erfassung	Durch wen wurden die Schmerzen der Bewohnerin/des Bewohners mitgeteilt?	bigint	1	Bewohnerin/Bewohner äußerte Schmerzen selbst
pflege	Pflegedokumentation	SZ_Erfassung	Durch wen wurden die Schmerzen der Bewohnerin/des Bewohners mitgeteilt?	bigint	2	Einschätzung der Pflegenden
pflege	Pflegedokumentation	SZ_Erfassung	Durch wen wurden die Schmerzen der Bewohnerin/des Bewohners mitgeteilt?	bigint	3	Mitteilung durch Angehörige
pflege	Pflegedokumentation	SZ_ErhebAnderes	Mitteilung Schmerzen anderes	text(400)
pflege	Pflegedokumentation	SZ_Ass	Wurde ein Schmerzassessmentinstrument verwendet?	bigint(400)	1	Ja
pflege	Pflegedokumentation	SZ_Ass	Wurde ein Schmerzassessmentinstrument verwendet?	bigint(400)	2	Nein
pflege	Pflegedokumentation	SZ_Assess	Welches Schmerzassessmentinstrument wurde verwendet?	text
pflege	Pflegedokumentation	SZ_Wert	Welcher Schmerzwert wurde dokumentiert?	int(3)
pflege	Pflegedokumentation	SZ_Besch	Wie sind in der Dokumentation die Schmerzen beschrieben?	text
pflege	Pflegedokumentation	SZ_Ges_1	Schmerzverzerrtes Gesicht	int	1	Ja
pflege	Pflegedokumentation	SZ_Ges_1	Schmerzverzerrtes Gesicht	int	null/empty	Nein
pflege	Pflegedokumentation	SZ_Traen_2	Tränen/Weinen	int	1	Ja
pflege	Pflegedokumentation	SZ_Traen_2	Tränen/Weinen	int	null/empty	Nein
pflege	Pflegedokumentation	SZ_Stoehn_3	Stöhnen	int	1	Ja
pflege	Pflegedokumentation	SZ_Stoehn_3	Stöhnen	int	null/empty	Nein
pflege	Pflegedokumentation	SZ_Jam_4	Jammern	int	1	Ja
pflege	Pflegedokumentation	SZ_Jam_4	Jammern	int	null/empty	Nein
pflege	Pflegedokumentation	SZ_Schw_5	Schwitzen	int	1	Ja
pflege	Pflegedokumentation	SZ_Schw_5	Schwitzen	int	null/empty	Nein
pflege	Pflegedokumentation	SZ_verkr_6	Steife/verkrampfte Körperhaltung	int	1	Ja
pflege	Pflegedokumentation	SZ_verkr_6	Steife/verkrampfte Körperhaltung	int	null/empty	Nein
pflege	Pflegedokumentation	SZnonverbAndere	Weitere dokumentierte non-verbale Schmerzanzeichen	text
pflege	Pflegedokumentation	SZInfoArzt	Wurde dokumentiert, dass die behandelnde Ärztin/Arzt wegen der Schmerzen informiert wurde?	bigint	1	Ja
pflege	Pflegedokumentation	SZInfoArzt	Wurde dokumentiert, dass die behandelnde Ärztin/Arzt wegen der Schmerzen informiert wurde?	bigint	2	Nein
pflege	Pflegedokumentation	SZ_Bedarf	Wurde ein Schmerz-Bedarfsmedikament verabreicht?	bigint	1	Ja
pflege	Pflegedokumentation	SZ_Bedarf	Wurde ein Schmerz-Bedarfsmedikament verabreicht?	bigint	2	Nein
pflege	Pflegedokumentation	SZ_WelcheBedarf	Welches Schmerz-Bedarfsmedikament wurde verabreicht?	text(400)
pflege	Pflegedokumentation	WeiterBedarfsMed	Wurden weitere Bedarfsmedikamente verabreicht?	bigint	1	Ja
pflege	Pflegedokumentation	WeiterBedarfsMed	Wurden weitere Bedarfsmedikamente verabreicht?	bigint	2	Nein
pflege	Pflegedokumentation	SZ_WeitereBedarf	Welches Bedarfsmedikament wurde zusätzlich verabreicht?	text(400)
pflege	Pflegedokumentation	SZ_pflegDoku	Dokumentierte pflegerische/medizinische Maßnahmen als Reaktion auf die Schmerzen.	text
pflege	Pflegedokumentation	BesAngehoerige	Wurde ein Besuch von Angehörigen dokumentiert?	bigint	1	Ja
pflege	Pflegedokumentation	BesAngehoerige	Wurde ein Besuch von Angehörigen dokumentiert?	bigint	2	Nein
pflege	Pflegedokumentation	AnmerkAngehoerig	Anmerkung Angehörige	text(400)
pflege	Pflegedokumentation	Sterbewunsch	Welche Äußerungen von der Bewohnerin/dem Bewohner zum Sterbewunsch wurden dokumentiert?	text	1	Ja
pflege	Pflegedokumentation	Sterbewunsch	Welche Äußerungen von der Bewohnerin/dem Bewohner zum Sterbewunsch wurden dokumentiert?	text	2	Nein
Leistungserbri	Externe Leistungserbringer	ext_datum	Dokumentationsdatum	date
Leistungserbri	Externe Leistungserbringer	Hausarzt_Ort	Wo fand der Hauarztbesuch statt?	bigint	1	In der Pflegeeinrichtung als Hausbesuch
Leistungserbri	Externe Leistungserbringer	Hausarzt_Ort	Wo fand der Hauarztbesuch statt?	bigint	2	In der Arztpraxis
Leistungserbri	Externe Leistungserbringer	Hausarzt_Ort	Wo fand der Hauarztbesuch statt?	bigint	3	Telefonische Beratung
Leistungserbri	Externe Leistungserbringer	HausarztVersorAend	Welche Versorgungsänderungen hat die Hausärztin/der Hausarzt veranlasst?	text
Leistungserbri	Externe Leistungserbringer	UrsacheHausarzt	Wurde ein Grund für den Hausarztbesuch dokumentiert?	text
Leistungserbri	Externe Leistungserbringer	WelchFacharzt	Welcher Facharzt wurde besucht?	bigint	1	Orthopäde
Leistungserbri	Externe Leistungserbringer	WelchFacharzt	Welcher Facharzt wurde besucht?	bigint	2	Neurologe
Leistungserbri	Externe Leistungserbringer	WelchFacharzt	Welcher Facharzt wurde besucht?	bigint	3	Augenarzt
Leistungserbri	Externe Leistungserbringer	WelchFacharzt	Welcher Facharzt wurde besucht?	bigint	4	Kardiologe
Leistungserbri	Externe Leistungserbringer	WelchFacharzt	Welcher Facharzt wurde besucht?	bigint	5	Häma- und Onkologe
Leistungserbri	Externe Leistungserbringer	WelchFacharzt	Welcher Facharzt wurde besucht?	bigint	6	Urologe
Leistungserbri	Externe Leistungserbringer	WelchFacharzt	Welcher Facharzt wurde besucht?	bigint	7	Gynäkologe
Leistungserbri	Externe Leistungserbringer	WelchFacharzt	Welcher Facharzt wurde besucht?	bigint	8	Anderer
Leistungserbri	Externe Leistungserbringer	Anderer_Facharzt	Anderer Facharzt	text(250)
Leistungserbri	Externe Leistungserbringer	OrtFacharzt	Wo fand der Facharztbesuch statt?	bigint	1	In der Pflegeeinrichtung
Leistungserbri	Externe Leistungserbringer	OrtFacharzt	Wo fand der Facharztbesuch statt?	bigint	2	In der Arztpraxis
Leistungserbri	Externe Leistungserbringer	OrtFacharzt	Wo fand der Facharztbesuch statt?	bigint	3	Telefonische Beratung
Leistungserbri	Externe Leistungserbringer	AnlassFacharzt	Was war der Anlass für den Facharztbesuch?	text
Leistungserbri	Externe Leistungserbringer	Notarzt	Gab es einen Notarzt-/Rettungsdiensteinsatz?	bigint	1	Ja
Leistungserbri	Externe Leistungserbringer	Notarzt	Gab es einen Notarzt-/Rettungsdiensteinsatz?	bigint	2	Nein
Leistungserbri	Externe Leistungserbringer	Notarzt_Ursache	Was war die Ursache für den Notarzt-/Rettungsdiensteinsatz?	text
Leistungserbri	Externe Leistungserbringer	Notarzt_wer	Wer hat den Notarzt/den Rettungsdienst verständigt?	bigint	1	Bewohner/in
Leistungserbri	Externe Leistungserbringer	Notarzt_wer	Wer hat den Notarzt/den Rettungsdienst verständigt?	bigint	2	Angehörige
Leistungserbri	Externe Leistungserbringer	Notarzt_wer	Wer hat den Notarzt/den Rettungsdienst verständigt?	bigint	3	Pflegende
Leistungserbri	Externe Leistungserbringer	Notarzt_wer	Wer hat den Notarzt/den Rettungsdienst verständigt?	bigint	4	Sozialarbeiter/in
Leistungserbri	Externe Leistungserbringer	Notarzt_wer	Wer hat den Notarzt/den Rettungsdienst verständigt?	bigint	5	Behandelnder Arzt/Ärzting
Leistungserbri	Externe Leistungserbringer	Notarzt_wer	Wer hat den Notarzt/den Rettungsdienst verständigt?	bigint	6	Palliative Care Fachkraft
Leistungserbri	Externe Leistungserbringer	Notarzt_wer	Wer hat den Notarzt/den Rettungsdienst verständigt?	bigint	7	Andere
Leistungserbri	Externe Leistungserbringer	AndereNotarzt	Andere Notarzt/Rettungsdienst Verständigung:	text
Leistungserbri	Externe Leistungserbringer	KHgeplant	Handelt es sich bei dem dokumentierten Krankenhausaufenthalt um einen geplanten?	bigint	1	Ja
Leistungserbri	Externe Leistungserbringer	KHgeplant	Handelt es sich bei dem dokumentierten Krankenhausaufenthalt um einen geplanten?	bigint	2	Nein
Leistungserbri	Externe Leistungserbringer	UrsacheKH	Welche Ursache wurde für den Krankenhausaufenthalt dokumentiert?	text
Leistungserbri	Externe Leistungserbringer	beginnkh	Beginn Krankenhausaufenthalt	date
Leistungserbri	Externe Leistungserbringer	endekh	Ende Krankenhausaufenthalt	date
Leistungserbri	Externe Leistungserbringer	PflegGradZu	Welcher neue Pflegegrad wurde dokumentiert?	bigint	1	Pflegegrad 1
Leistungserbri	Externe Leistungserbringer	PflegGradZu	Welcher neue Pflegegrad wurde dokumentiert?	bigint	2	Pflegegrad 2
Leistungserbri	Externe Leistungserbringer	PflegGradZu	Welcher neue Pflegegrad wurde dokumentiert?	bigint	3	Pflegegrad 3
Leistungserbri	Externe Leistungserbringer	PflegGradZu	Welcher neue Pflegegrad wurde dokumentiert?	bigint	4	Pflegegrad 4
Leistungserbri	Externe Leistungserbringer	PflegGradZu	Welcher neue Pflegegrad wurde dokumentiert?	bigint	5	Pflegegrad 5
Leistungserbri	Externe Leistungserbringer	PflegGradZu	Welcher neue Pflegegrad wurde dokumentiert?	bigint	0	keinen Pflegegrad
Leistungserbri	Externe Leistungserbringer	GruAnpPflGr	Welcher Grund wurde für die Anpassung des Pflegegrades dokumentiert?	text(400)
Leistungserbri	Externe Leistungserbringer	BesSAPV	Wurde ein Besuch durch das SAPV-Team dokumentiert?	bigint	1	Ja
Leistungserbri	Externe Leistungserbringer	BesSAPV	Wurde ein Besuch durch das SAPV-Team dokumentiert?	bigint	2	Nein
Leistungserbri	Externe Leistungserbringer	BesuchAHD	Wurde ein Besuch vom ambulanten Hospizdienst dokumentiert?	bigint	1	Ja
Leistungserbri	Externe Leistungserbringer	BesuchAHD	Wurde ein Besuch vom ambulanten Hospizdienst dokumentiert?	bigint	2	Nein
